# Supplementary material for: Role of the Ketogenic Diet Therapy and ACTH as Second Treatments in Drug-Resistant Infantile Epileptic Spasms Syndrome
Source: Nutrients. 2025 Jun 23;17(13):2085. doi: 10.3390/nu17132085 (PMC12251253; doi:10.3390/nu17132085)
Supplement: Supplementary file 1 [file nutrients-17-02085-s001.zip]

Archive with 1 entries (1 files):
- nutrients-3685561-supplementary.pdf
